# Supplementary material for: Metabolic and signalling network maps integration: application to cross-talk studies and omics data analysis in cancer
Source: BMC Bioinformatics. 2019 Apr 18;20(Suppl 4):140. doi: 10.1186/s12859-019-2682-z (PMC6471697; doi:10.1186/s12859-019-2682-z)
Supplement: Supplementary file 1 — List of common proteins. List of the 252 proteins found in common between ACSN and ReconMap 2.0 maps (available at https://navicell.curie.fr/pages/maps_ReconMap%202.html). (TXT 1 kb) [file 12859_2019_2682_MOESM1_ESM.txt]

COX5A
SOD2
ALAS2
RRM1
RPE
NDUFB4
ENO3
AK2
PRDX1
NDUFC1
SLC2A4
ATP5S
NDUFS7
HMBS
PGAM2
FTH1
SLC1A5
COX7A1
IDH3G
DHODH
ATP5E
PLCG1
NME2
ADCY8
COX5B
PIK3C3
FBP2
CS
NDUFS5
ATP5J
ACACB
NOS3
GPX2
AK1
NDUFB3
FASN
DLST
COX7B
ME3
ATP5O
PANK1
ATP5A1
FH
ATP5B
SLC25A6
HK2
TKT
HMOX1
PFKFB1
PIK3R2
NDUFA1
PCBD2
DNMT1
CPOX
COX4I2
NDUFS4
IDH3B
ATP5F1
ADCY9
EHMT1
SLC25A5
CES2
COX6A2
ADCY1
ACO1
SLC25A27
COX7C
ALDOB
EHMT2
ACACA
FBP1
SUCLG2
NDUFA2
COX8C
H6PD
SLC38A5
PGD
NDUFB9
LDHC
FLAD1
PDHA2
NDUFB2
HK1
SLC38A3
PFKFB2
PIK3R1
CYC1
SLC25A1
PPOX
PIK3R3
INPP5D
ATP6V0D1
ATP5G1
PIP5K1C
SLC25A4
ATP6V0D2
COX6B1
ADCY6
ALDOC
PPAT
ACLY
PIP5K1B
NME4
NDUFV1
PIK3C2B
COX8A
FTL
UCP1
SUCLG1
PFKFB3
PIK3CG
SDHD
SOD1
BLVRA
ENO2
NDUFB1
G6PD
PIK3C2A
PDHA1
NDUFA3
PLCB1
ACSS1
CA9
ADCY7
SLC3A2
ATP5G2
ACAD9
ME1
PRDX3
NDUFS3
PFKL
SLC16A3
RRM2
OGDH
PIK3R5
ENO1
SDHC
PIK3CD
GLUL
PFKFB4
DLD
NDUFAB1
ATP5H
NDUFA4
ATP6V0C
TPI1
SLC2A2
NDUFV3
DHFR
SLC16A1
RPIA
NDUFB8
ATP5C1
GLS
IDH1
PLCB3
NDUFV2
ATP5G3
GCLC
MDH1
UCP3
COX6B2
GAPDH
LDHA
SDHB
NDUFA5
SLC2A1
UROD
GLRX
PDHB
NDUFB7
TYMS
NDUFS8
GPI
PRPS1
PLCB4
GCLM
PGK1
NOS1
UCP2
PFKM
NDUFS2
PIP5K1A
ADCY5
NDUFA6
PKLR
NDUFA9
NME6
TK1
PRDX2
MTHFD1
TALDO1
GPX1
ADCY2
GCK
ACHE
PLCE1
UROS
NDUFB6
ADCY4
GLUD1
PLA2G4A
IDH3A
PLD1
PIK3CB
PTGS2
ALDOA
PRPS2
TXN
ATP5L
COX4I1
COX7A2
NDUFS1
ALAS1
ACSS2
NDUFA7
GSR
PFKP
F2
GPT
COX6A1
DLAT
HK3
SLC2A3
PDHX
NDUFC2
GLUD2
IDH2
FECH
PGAM1
NDUFB5
ATP5D
NME7
COX6C
LDHB
PLCB2
SUV39H1
PIK3CA
RFK
ALAD
PTEN
GSS
SDHA
NDUFS6
ACO2
ATP5I
NDUFA8
ADCY3
PGK2
ADCY3
PGAM1
ISYNA1
