# Supplementary material for: Metabolic and signalling network maps integration: application to cross-talk studies and omics data analysis in cancer
Source: BMC Bioinformatics. 2019 Apr 18;20(Suppl 4):140. doi: 10.1186/s12859-019-2682-z (PMC6471697; doi:10.1186/s12859-019-2682-z)
Supplement: Supplementary file 4 — ReconMap2 GMT. Gene sets composing ReconMap 2.0 subsystems (available at https://navicell.curie.fr/pages/maps_ReconMap%202.html). (GMT 21 kb) [file 12859_2019_2682_MOESM4_ESM.gmt]

Heparan_sulfate_degradation	metabolic_function	GUSB	NAGLU	SGSH	IDUA	IDS	GNS	
Transport_golgi_apparatus	metabolic_function	COL4A3BP	ABCA1	SLC35A1	SLC35C1	SLC2A1	SLC9A7	SLC9A8	SLC35B2	SLC35A2	SLC35A3	SLC35B4	SLC35D2	
Vitamin_E_metabolism	metabolic_function	CYP4F2	CYP4F3	CYP4F22	
Tryptophan_metabolism	metabolic_function	SLC25A21	HAAO	AADAT	CCBL1	DDC	MAOA	MAOB	AOX1	ALDH4A1	ALDH1B1	ALDH2	INDO	ACAT2	HADHA	HADHB	ACAT1	ASMT	ALDH1A1	ALDH1A2	ALDH7A1	ALDH9A1	ALDH3A2	AUH	ECHS1	ECH1	EHHADH	AFMID	GCDH	HSD17B10	HADH	HSD17B4	KYNU	KMO	CYP2C19	CYP1A1	CYP1B1	CYP1A2	ACMSD	AANAT	INMT	TPH1	TPH2	TDO2	INDOL1	ABP1	AOC2	CCBL2	ADHFE1	GSTZ1	MGST1	GSTK1	
Transport_mitochondrial	metabolic_function	ABAT	SLC25A13	SLC25A12	SLC16A1	SLC25A20	SLC29A1	SLC25A11	SLC25A10	SLC25A26	SLC25A2	SLC25A15	SLC25A4	SLC25A6	SLC25A5	MMAA	STARD3	SLC25A1	SLC25A16	SLC25A19	SLC25A18	SLC25A22	AQP8	SLC25A14	UCP3	UCP2	UCP1	SLC25A27	AQP9	ATP10A	ATP8A1	SLC25A3	SLC16A7	SLC37A1	
Glycine_serine_alanine_and_threonine_metabolism	metabolic_function	SDS	AOC3	ALAS2	GCAT	ALAS1	BHMT2	BHMT	CHDH	DMGDH	AMT	DLD	GLDC	GCSH	SHMT1	SHMT2	GNMT	PHGDH	PSAT1	PSPHL	PSPH	PIPOX	AGXT	SDSL	THNSL1	ALDH7A1	GLYAT	
N-glycan_synthesis	metabolic_function	ALG1	RPN2	DDOST	RPN1	DAD1	DOLPP1	ALG6	ALG8	ALG10	DPM3	DPM2	DPM1	ALG3	ALG12	FUT8	ALG2	B4GALT5	B4GALT1	B4GALT2	B4GALT3	DPAGT1	MAN2A1	MAN2A2	MGAT1	MGAT4A	MGAT4B	MGAT3	MGAT5	MGAT2	MAN1B1	GCS1	MAN1A1	MAN1C1	MAN1A2	ST6GAL1	ALG5	
Glycerophospholipid_metabolism	metabolic_function	ACHE	AGPS	ALPI	ALPPL2	ALPL	ALPP	CDIPT	CDS1	CDS2	CEPT1	CHPT1	CHAT	PHOSPHO1	PCYT1A	PCYT1B	CHKB	CHKA	CRLS1	DGKI	DGKB	DGKZ	DGKH	DGKG	DGKD	DGKA	DGKE	DGKQ	PCYT2	ETNK1	ETNK2	GPD1	GK	GK2	GK3P	PLA2G4A	CLC	LGALS13	PAFAH2	PAFAH1B2	PAFAH1B3	PAFAH1B1	PLA2G7	PLD2	PLD1	PEMT	PTPMT1	PGS1	PIP5K3	PIP5K2B	PIP5K2C	PIP5K1A	PIP5K1C	PIP5K1B	PIP5K2A	PIK4CB	PI4KII	DKFZP761G1923	RP11	flj11105	pi4kiib	pik42b	PIK4CA	PLA2G6	PLA2G2A	PLA2G3	PLA2G12A	PLA2G5	PLA2G2F	PLA2G4E	PLA2G1B	PLA2G2D	PLA2G10	PLA2G2E	PISD	PTDSS1	PTDSS2	AGXT2L1	AKR1B1	AKR1A1	SGPL1	SELI	KIAA1724	cpt1	
Taurine_and_hypotaurine_metabolism	metabolic_function	CSAD	GAD1	GAD2	CDO1	SLC6A6	C10orf22	
C5-branched_dibasic_acid_metabolism	metabolic_function	SUCLG1	SUCLG2	SUCLA2	
Alkaloid_synthesis	metabolic_function	CES2	AADAC	ABP1	AOC2	AOC3	
Cholesterol_metabolism	metabolic_function	ACAT2	TM7SF2	NSDHL	HSD17B4	SC4MOL	DHCR24	CYP7A1	DHCR7	GGPS1	FDPS	MVD	EBP	HMGCR	HMGCS1	HMGCS2	HMGCL	HMGCLL1	IDI1	IDI2	CYP4F8	LSS	SC5DL	MVK	PMVK	SOAT1	SQLE	FDFT1	AACS	CYP51A1	SOAT2	
CoA_catabolism	metabolic_function	ACP2	ACPP	ACP6	ACP5	VNN1	VNN2	VNN3	PANK3	PANK2	PANK1	PANK4	
Pyrimidine_synthesis	metabolic_function	CAD	CTPS	CTPS2	DHODH	UMPS	UCK2	UCK1	UCKL1	NME4	NME1	NME2	RRM2B	TK2	PKM2	DTYMK	
Purine_catabolism	metabolic_function	ACP2	ACPP	ACP6	ACP5	ADA	GDA	NT5C2	NT5C1B	NT5C1A	NT5C3	NT5E	NP	XDH	LHPP	MGC117251	MGC142189	MGC142191	PPA2	PPA1	ENTPD1	ENTPD3	ENTPD8	NT5C	NT5M	HPRT1	APRT	ITPA	GMPR2	GMPR	SLC25A17	TPO	PRDX6	LPO	MPO	
Pyruvate_metabolism	metabolic_function	ACOT12	CYP2E1	ADH4	ZADH2	ADH1B	ADH5	ADH7	ADH1A	ADH6	ADHFE1	ADH1C	AKR1A1	AKR7A2	AKR1B1	HAGH	HAGHL	ALDH3A1	ALDH9A1	ALDH1A2	ALDH3A2	ALDH3B2	ALDH3B1	ALDH1A1	ALDH7A1	ALDH1A3	ALDH6A1	ALDH5A1	ALDH4A1	ALDH18A1	ALDH2	ALDH1B1	LDHD	LDHA	LDHB	GLO1	CYB5D1	ME2	ME1	ME3	PC	
Cysteine_Metabolism	metabolic_function	SDS	CTH	MPST	TST	
Keratan_sulfate_synthesis	metabolic_function	B3GNT4	B3GNT2	B3GNT1	B3GNTL1	B3GNT8	B3GNT7	B3GNT3	B4GALT5	B4GALT1	B4GALT3	B4GALT2	ST3GAL4	ST3GAL1	ST3GAL2	ST3GAL3	CHST5	CHST2	CHST4	CHST6	CHST1	CHST3	
Urea_cycle	metabolic_function	NAGS	ACY1	ALDH18A1	ARG1	ARG2	CKMT1B	CKMT2	CKMT1A	CKB	CKM	GAMT	GATM	OTC	ODC1	OAT	SARDH	SRM	SMS	AQP9	CPS1	ALDH4A1	NIT2	AOC3	ABP1	PAOX	ACY3	
ROS_detoxification	metabolic_function	CAT	SOD1	SOD3	SOD2	
Hyaluronan_metabolism	metabolic_function	GUSB	HYAL3	HAS3	HAS1	HAS2	HEXA	HEXB	
Fatty_acid_oxidation	metabolic_function	ACAA1	ACACA	ACACB	ACOX1	FASN	CPT1B	CPT1C	CPT1A	CPT2	SLC25A20	ALDH3A2	CRAT	CROT	DCI	PECI	ETFB	ETFA	ETFDH	OLAH	ACSL3	ACSL4	ACSL1	ACSL5	ACSBG2	ACSL6	SLC27A2	ACSM1	ACADM	ACADS	HSD17B4	EHHADH	ALDH1L1	HYALP1	LCAT	LIPC	MLYCD	MCAT	ACOX3	PHYH	ACOT2	ACOT8	ACOT4	HADHB	ACAA2	ACAT1	ACAT2	ACOT7	PPT1	ACOT1	PPT2	PECR	MECR	ACADVL	ACADL	IDH1	IDH2	GGTLA1	GGT1	GGTLA4	GGTLA4	d22s672	d22s732	ggt	cd224	d20s101	dj18c9	ggtl5	ggt	GGT2	GGTL3	GGT6	GGTL4	GGTL4	HADHA	ECHS1	HADH	HSD17B10	AMACR	ACADSB	ACOX2	DECR2	ECH1	DECR1	HACL1	ELOVL4	ELOVL6	ELOVL5	ELOVL2	ELOVL1	DBI	SLC27A1	SLC27A3	SLC27A4	SLC27A5	SLC27A6	ACSBG1	CYP4F2	CYP4F3	ADH5	
Vitamin_B6_metabolism	metabolic_function	PDXP	PNPO	PDXK	AOX1	
Glutamate_metabolism	metabolic_function	ABAT	GPT	GPT2	CPS1	GLUL	GLULD1	GAD1	GAD2	GLUD2	GLUD1	GLS	GLS2	GSR	ALDH4A1	ALDH5A1	ALDH3A2	ALDH2	ALDH1B1	ALDH9A1	ALDH7A1	
Nucleotide_salvage_pathway	metabolic_function	APRT	HPRT1	
Alanine_and_aspartate_metabolism	metabolic_function	AGXT2	AGXT2L1	AGXT	PROSC	ASL	ASS1	ASRGL1	ASNS	GOT1	GOT2	DDO	ASPA	ACY3	LOC374569	NAGS	
Fatty_acid_synthesis	metabolic_function	SCD	FADS2	FADS1	ELOVL4	ELOVL6	ELOVL5	ELOVL2	FASN	OXSM	OLAH	ACOT6	ACOT1	BAAT	ACOT2	ACOT7	ACOT8	ACOT4	RPL14	LOXL2	CINP	MGC849	cinpmrna	HIRIP3	CTSA	ELOVL1	ANAPC11	
Butanoate_metabolism	metabolic_function	ECHDC2	ACAD10	ACADSB	ACADS	ACADM	ACAD11	ACAD8	ACAD9	BDH1	
Galactose_metabolism	metabolic_function	ALDOB	GALK1	GALK2	AKR1B1	AKR1A1	GALT	UGP2	KHK	LCT	GLB1	CTSA	GALNS	NEU1	SI	MGAM	GALE	LALBA	B4GALT1	B4GALT2	
Arachidonic_acid_metabolism	metabolic_function	EPHX2	EPHX1	ALOX5	ALOX12	CYP1A1	CYP1A2	CYP2E1	CYP3A4	CYP2C8	CYP2D6	CYP2A6	CYP19A1	CYP2C9	CYP4B1	CYP2B6	CYP3A5	CYP2A7	CYP3A7	CYP2F1	CYP2C18	CYP2J2	CYP4F8	CYP1B1	CYP2A13	CYP4Z1	CYP4X1	CYP2S1	CYP3A43	CYP4F11	CYP4F12	CBR3	CBR1	DHRS4	CYP4F2	CYP4F3	CYP4F22	GPX4	GPX5	GPX6	GPX7	GPX3	GPX1	GSTZ1	MGST1	GSTK1	MGST3	MGST2	
beta-Alanine_metabolism	metabolic_function	AOC3	ABP1	AOC2	HIBCH	ALDH9A1	ABAT	GAD1	ALDH1A2	ALDH7A1	ALDH1A1	ALDH3A2	ALDH4A1	ALDH2	ALDH1B1	CNDP1	CNDP2	ECHS1	HADHA	HADHB	AUH	EHHADH	KIAA1394	
Vitamin_B2_metabolism	metabolic_function	ACP1	ACPP	ACP6	ACP5	ENPP1	ENPP3	FLAD1	RFK	HEPH	
Biotin_metabolism	metabolic_function	HLCS	BTD	
Aminosugar_metabolism	metabolic_function	RENBP	GNPNAT1	NAGK	PGM3	NANS	NANP	ACP5	ACP6	AMDHD2	GNE	CHIA	MANSC1	CHIT1	CMAS	GNPDA2	GNPDA1	GFPT1	GFPT2	GCK	HK2	HK1	HKDC1	HK3	GALE	UAP1	UAP1L1	HEXB	MGEA5	HEXA	TSTA3	
Folate_metabolism	metabolic_function	DHFR	FPGS	FTCD	MTHFS	ALDH1L1	ALDH1L2	MTHFD1	LOC286297	bA251O17	MTHFD1L	GGH	MTHFD2L	MTHFD2	MTHFR	AMT	
Miscellaneous	metabolic_function	ADH1A	ADH7	ADH6	ADH1B	ADH1C	ADH5	ADH4	ADHFE1	ZADH2	CAT	CA3	CA12	CA13	CA4	CA7	CA14	CA1	CA9	CA2	CA6	CA5A	CA5B	G6PC	G6PC3	G6PC2	EPX	PRDX6	MPO	TXNRD1	CP	FTL	FTH1	FTMT	AKR1A1	TPO	LPO	BCKDHA	BCKDHB	DLD	ACE2	NLN	TST	CNP	CYP21A2	CYP27A1	CMA1	CPA1	CPA2	CPA6	CPA5	TPP1	TPSAB1	TPSB2	TPSD1	TRHDE	UGT1A1	UGT1A9	UGT2B11	UGT2B17	UGT2B4	UGT2B7	UGT1A6	UGT1A4	UGT1A3	UGT1A5	UGT2B10	UGT2B15	UGT2B28	UGT1A7	UGT1A10	ACE	CYP3A4	KL	GUSB	
Tyrosine_metabolism	metabolic_function	ADH6	ADH4	ADH1B	ADH1A	ADH7	ADH1C	ADH5	ADHFE1	COMT	ALDH3A1	ALDH3B2	ALDH1A3	ALDH3B1	HPD	DDC	MAOA	MAOB	AOC3	ABP1	AOC2	DCT	MOXD1	DBH	TYR	SULT1A2	SULT1A1	SULT1A3	FAH	DUOX1	DUOX2	HGD	TPO	GSTZ1	PNMT	COMTD1	ESD	TH	TYRP1	GOT1	TAT	GOT2	STS	SULT4A1	UGT1A1	UGT1A9	UGT2B11	UGT2B17	UGT2B4	UGT2B7	UGT1A6	UGT1A4	UGT1A3	UGT1A5	UGT2B10	UGT2B15	UGT2B28	UGT1A7	UGT1A10	GSTK1	PRDX6	MPO	
Lysine_metabolism	metabolic_function	SLC25A21	OGDH	DLD	PDHX	DLST	AADAT	BBOX1	SHMT1	SHMT2	PIPOX	SETD7	MLL3	SUV39H2	EHMT2	SETDB1	DOT1L	SETDB2	SUV39H1	EHMT1	SETD8	SETD8	PLOD2	PLOD1	PLOD3	SPCS3	SPCS1	SEC11C	SPCS2	SEC11A	AASS	ALDH9A1	TMLHE	ALDH7A1	
Transport_lysosomal	metabolic_function	SLC36A1	SLC17A5	SLC29A3	ATP6V0A4	ATP6V0B	ATP6V0C	ATP6V0E1	ATP6V0D2	ATP6V0D1	ATP6V0A1	TCIRG1	ATP6V0A2	ATP6V1D	ATP6V1F	ATP6V1E1	ATP6V1C2	ATP6V1A	ATP6V1H	ATP6V1G1	ATP6V1B2	ATP6V1G3	ATP6V1B1	ATP6V1E2	ATP6V1G2	ATP6V1C1	SLC27A5	SLC38A4	SLC15A3	SLC15A4	
Squalene_and_cholesterol_synthesis	metabolic_function	MVD	DHCR24	HMGCR	IDI1	IDI2	MVK	PMVK	
Phosphatidylinositol_phosphate_metabolism	metabolic_function	PIGL	PIGB	PIGW	PGAP1	FLJ42774	ISPD3024	orfnames	hpgap1	PIGM	PIGX	PIGN	PIGV	PIGO	PIGF	PIGG	PIGZ	PIGK	GPAA1	PIGU	PIGS	PIGT	PIGC	PIGP	PIGH	PIGA	PIGQ	DPM2	PIP5K1B	PIP5K1C	PIP5K1A	PIP5K2A	PIP5K2B	PIP5K2C	OXSM	TPTE2	PIK4CA	PIK4CB	PIK3CA	PIK3CB	PIK3CG	PIK3C3	PIK3C2A	PIK3C2B	PIK3C2G	MTMR3	MTMR2	PLD2	PLD1	
Bile_acid_synthesis	metabolic_function	ACOX2	AKR1C4	AKR1D1	AMACR	BAAT	CH25H	HSD17B4	HSD3B7	CYP27A1	CYP39A1	CYP46A1	CYP7A1	CYP7B1	CYP8B1	SCP2	SLC27A2	SLC27A5	GMPS	ALDH3A2	ALDH2	ALDH1B1	ALDH9A1	ALDH7A1	HADHB	ACAA2	ACAA1	ACAD9	ADH1A	ADH1B	ADH1C	ADH6	ADH7	ADH5	ADH4	HSD3B1	HSD3B2	CYP3A4	ACOT6	ACOT1	ACOT8	ACOT2	ACOT7	ACOT4	ALDH3A1	
Sphingolipid_metabolism	metabolic_function	FVT1	A4GALT	ARSA	ASAH1	B3GALNT1	B3GALT4	B3GALT5	B3GNT3	CERK	DEGS1	DEGS2	FUT1	GAL3ST1	GALC	B4GALNT1	SLC33A1	GBA	GBGT1	GLA	CTSA	GLB1	GALNS	NEU1	NAGA	SGPP1	SPTLC1	SPTLC2	SPTLC3	SGPL1	ST3GAL2	ST3GAL5	SPHK2	SPHK1	SMPD3	ENPP7	SMPD4	SMPD1	SMPD2	SGMS1	ST6GALNAC2	ST6GALNAC3	ST6GALNAC6	ST6GALNAC5	ST8SIA1	ST8SIA5	UGCG	PPAP2A	PPAP2C	PPAP2B	SGPP2	
Pyrimidine_catabolism	metabolic_function	UPB1	CDA	AICDA	AGXT2	DCTD	DPYS	DPYSL3	DPYSL2	DPYD	NT5C	NT5C3	ACP2	ACPP	ACP6	ACP5	NT5C1B	GUCA1A	NT5C1A	NT5E	NT5C2	UPP1	UPP2	ECGF1	ENTPD1	ENTPD3	ENTPD8	ITPA	DCK	ABAT	
Steroid_metabolism	metabolic_function	SULT2A1	SULT1A3	AKR1C1	SULT2B1	SULT1E1	SULT1A1	HSD11B1	HSD11B2	HSD17B1	HSD17B8	HSD17B2	HSD17B7	AKR1C4	HSD3B1	HSD3B2	CYP11A1	CYP11B1	CYP11B2	CYP17A1	CYP19A1	CYP1B1	CYP3A4	CYP21A2	CYP3A43	CYP3A7	SRD5A1	SRD5A2	STS	UGT1A8	UGT1A10	UGT1A6	UGT1A5	UGT1A9	UGT1A1	UGT1A3	UGT1A7	UGT1A4	UGT2B7	UGT2B28	UGT2B17	UGT2B4	RDH8	HSD17B3	
O-glycan_synthesis	metabolic_function	A4GNT	GCNT3	GCNT1	GCNT4	B3GNT6	GALNT8	GALNT12	GALNT1	GALNT9	GALNT4	GALNT10	GALNT13	GALNT6	GALNTL2	GALNT5	GALNT2	GALNT7	GALNT14	GALNT11	GALNT3	C1GALT1	ST6GALNAC1	ST3GAL1	
Nucleotide_sugar_metabolism	metabolic_function	TGDS	UXS1	
D-alanine_metabolism	metabolic_function	DAO	SLC16A1	SLC16A7	
Triacylglycerol_synthesis	metabolic_function	AGPAT2	AGPAT6	AGPAT4	AGPAT3	AGPAT5	AGPAT1	MBOAT2	DGAT1	DGAT2	GNPAT	GPAM	MAG1	GPAT3	AGPAT8	MGC11324	dkfzp586m1819	lpaat	LOC150763	LPL	LIPC	CEL	PNPLA3	MGLL	PLA2G3	LIPG	PNLIPRP1	LIPF	PNLIPRP2	PNLIP	MOGAT1	MOGAT2	PPAP2C	PPAP2A	PPAP2B	
Glycolysis/gluconeogenesis	metabolic_function	AACS	ACSS2	ACSS1	RWDD2	ACYP2	ACYP1	ADH1B	ADH1C	ADHFE1	ADH1A	ADH4	ADH6	ZADH2	ADH5	ADH7	AKR1A1	ALDH3A1	ALDH7A1	ALDH1A2	ALDH3A2	ALDH3B2	ALDH3B1	ALDH1A1	ALDH9A1	ALDH1A3	ALDH1B1	ALDH2	CAT	G6PC	G6PC2	G6PC3	BPGM	PGAM1	PGAM1	PGAM2	ENO1	ENO3	ENO2	CYP2E1	ALDOA	ALDOC	ALDOB	FBP1	FBP2	GPD2	GAPDH	GAPDHS	HK1	HKDC1	GCK	HK2	HK3	LDHB	LDHA	LDHAL6A	LDHC	UEVLD	LDHAL6B	DLD	PDHX	PDHA2	PDHB	DLAT	PDHA1	PCK1	PCK2	PFKP	PFKL	PFKM	GPI	PGK1	MIA3	PGK2	PGM1	PGM2	PKM2	PKLR	TPI1	LOC286016	tcag7	GPD1	
Glutathione_metabolism	metabolic_function	ANPEP	C7orf24	GCLC	GCLM	PRDX2	PRDX1	GPX2	GPX1	GPX4	GPX3	GPX6	GPX7	PRDX3	GSS	GGT3	GGT3	GGT3	GGT1	OPLAH	GSR	GGTLA1	GGTLA4	GGTLA4	d22s672	d22s732	ggt	cd224	d20s101	dj18c9	ggtl5	ggt	GGT2	GGTL3	GGT6	GGTL4	GGTL4	
Purine_synthesis	metabolic_function	ADSL	ATIC	PAICS	GART	PPAT	PFAS	
Vitamin_A_metabolism	metabolic_function	BCMO1	LRAT	GSTM1	RDH5	RDH16	RDH10	RDH13	RDH12	RDH11	RDHE2	RDH	RDH	FLJ33105	RDH14	RDH8	PNPLA4	UGT1A10	UGT1A8	UGT1A9	UGT2B11	UGT2B17	UGT2B4	UGT1A6	UGT1A4	UGT1A3	UGT1A5	UGT2B10	UGT2B15	UGT2B28	UGT1A7	UGT1A1	CYP26A1	CYP1A2	CYP26B1	UGT2B7	
Stilbene_coumarine_and_lignin_synthesis	metabolic_function	GBA3	TYR	
Valine_leucine_and_isoleucine_metabolism	metabolic_function	ABAT	ACAT1	HADHB	ACAA2	ACADSB	ACADM	IVD	ACAD8	ECHS1	HADHA	HSD17B10	EHHADH	HADH	HIBADH	BCAT1	BCAT2	MCCC1	MCCC2	AUH	MLYCD	MCEE	MUT	ALDH6A1	OXCT1	OXCT2	DBT	BCKDHB	BCKDHA	DLD	PCCB	PCCA	ACADS	ALDH3A2	ALDH2	ALDH1B1	ALDH9A1	ALDH7A1	
Histidine_metabolism	metabolic_function	FTCD	HAL	DDC	HDC	ABP1	AOC2	ALDH1A1	ALDH1A2	ALDH3A2	ALDH9A1	ALDH7A1	ALDH1B1	ALDH4A1	ALDH2	AMDHD1	ALDH3A1	ALDH3B1	MAOB	ALDH3B2	ALDH1A3	AOC3	HNMT	UROC1	
Citric_acid_cycle	metabolic_function	ACLY	IREB2	ACO1	ACO2	OGDH	DLD	PDHX	DLST	CLYBL	CS	FH	IDH3G	IDH3B	IDH3A	IDH1	IDH2	MDH1B	MDH1	MDH2	SDHA	SDHD	SDHC	SDHB	SUCLG1	SUCLG2	SUCLA2	GPT2	GPT	
Nucleotide_interconversion	metabolic_function	AK7	AK1	AK5	AK2	AK3L1	AK3L1	AK3	ADCY6	SAC	HCA2	SACI	RP1	ADCY3	ADCY3	ADCY8	ADCY2	ADCY7	ADCY1	ADCY4	ADCY9	ADCY5	ADK	NUDT5	NUDT9	PAPSS2	PAPSS1	ADSL	ADSS	ADSSL1	AMPD2	AMPD1	AMPD3	NUDT2	ENTPD2	ENTPD1	ENTPD3	ENTPD6	ENTPD5	ENTPD8	BPNT1	CTPS	CTPS2	UCK2	UCK1	AICDA	CMPK	LOC129607	ADA	DCK	GUK1	DGUOK	DTYMK	TK1	TK2	NP	UPP2	DUT	ITPA	GMPR	GMPR2	GMPS	GUCY1A2	GUCY1B3	NPR2	GUCY1A3	GUCY1B2	GUCY2F	GUCY2C	NPR1	GUCY2D	IMPDH1	IMPDH2	CANT1	XTP3TPA	CDA03	RS21C6	MGC5627	ENTPD4	NME3	NME6	NME2	NME1	NME7	NME4	NT5C2	NT5C	NT5C1B	NT5C1A	NT5C3	NT5E	PHEX	NT5M	PDE3A	PDE4B	PDE8A	PDE1B	PDE7A	PDE4C	PDE1C	PDE4D	PDE1A	PDE3B	PDE10A	PDE4A	PDE2A	PDE7B	PDE11A	PDE8B	PDE6C	PDE9A	PDE5A	PDE6A	PDE6B	PDE6H	ANAPC11	PDE6D	PDE6G	RRM1	RRM2	RRM2B	TYMS	TXNRD1	TXNRD3	TXNRD2	XDH	UCKL1	
Chondroitin_sulfate_degradation	metabolic_function	GUSB	IDUA	HEXA	HEXB	IDS	ARSB	CTSA	GLB1	GALNS	NEU1	
Limonene_and_pinene_degradation	metabolic_function	HADHA	HADHB	AUH	ECH1	EHHADH	CYP2C9	CYP2C19	ALDH1A2	ALDH7A1	ALDH1A1	ALDH3A2	ALDH9A1	ALDH4A1	ALDH2	ALDH1B1	
Keratan_sulfate_degradation	metabolic_function	FUCA2	FUCA1	CTSA	GLB1	GALNS	NEU1	AGA	HEXB	HEXA	NAGA	GNS	
Transport_endoplasmic_reticular	metabolic_function	SLC33A1	COL4A3BP	SLC37A4	SLC35D1	SLC35A3	CP	SLC27A5	SLC25A20	ABCC1	FABP1	
Transport_extracellular	metabolic_function	GC	LRP2	CUBN	SLC16A3	SLC16A7	SLC16A1	SLC4A5	SLC4A4	SLC16A10	ABCC1	SLC19A1	SLC18A1	SLC18A2	FOLR1	FOLR3	SLC36A1	SLC6A1	SLC6A11	SLC6A13	SLC6A12	SLC33A1	SLC18A3	SLC29A2	SLC29A1	SLC28A1	SLC28A3	SLC28A2	CD38	SLC13A3	SLC1A5	SLC1A4	SLC7A10	SLC3A2	SLC36A2	SLC38A2	SLC7A2	SLC6A14	SLC7A1	SLC38A1	SLC38A4	SLC7A3	SLC6A19	TMEM27	ACE2	SLC38A5	SLC38A3	SLC27A5	SLC7A6	SLC7A6	SLC23A2	SLC23A1	SLC1A6	SLC1A1	SLC1A3	SLC1A2	SLC1A7	SCARB1	NPC1L1	SLC32A1	SLCO1B1	ABCC2	ABCC3	SLCO1B3	SLC5A6	SLC19A3	ATP2B3	ATP2B2	ATP2B1	ATP2B4	ABCC4	ABCC5	ABCC11	SLC8A3	SLC8A1	SLC8A2	SLC15A2	SLCO1A2	SLC10A1	SLC10A2	ABCB11	SLC5A7	SLC22A2	SLC22A5	ABCA1	ABCG5	ABCG8	SLC13A2	SLC26A4	SLC26A6	SLC6A8	SLC6A10P	SLC22A4	SLC7A5	SLC7A8	SLC43A2	SLC7A11	SLC3A1	SLC7A9	SLC2A3	SLC2A1	SLC2A4	SLCO2B1	SLC16A8	SLC6A2	SLC6A3	SLC22A3	SLC27A2	SLCO4A1	SLCO1C1	SLCO3A1	SLC27A1	SLC27A4	SLC27A3	SLC2A8	SLC2A2	SLC2A7	SLC2A5	SLC2A11	SLC5A10	SLC5A9	SLC2A10	SLC5A1	SLC5A2	SLC2A9	SLC2A12	SLC2A6	SLC2A14	SLC5A11	SLC5A3	SLC5A12	SLC17A6	SLC17A8	SLC17A7	SLC6A9	AQP1	AQP4	MIP	AQP2	AQP5	AQP8	SLC4A2	SLC4A9	SLC4A1	SLC4A3	ATP4A	ATP4B	SLC43A1	SLC2A13	SLC5A8	SLC12A4	SLC12A7	SLC12A6	SLC12A5	SLC22A10	BSG	SLC4A8	SLC4A10	SLC5A5	ATP1B1	ATP1A3	ATP1A2	ATP1B4	ATP1B3	ATP1A1	ATP1A4	ATP1B2	SLC9A4	SLC9A1	SLC9A3	SLC9A2	SLC9A5	SLC12A3	SLC24A4	SLC24A3	SLC24A1	SLC24A2	RHBG	RHAG	SLC12A1	SLC12A1	SLC12A2	SLC22A1	SLC26A2	SLC26A1	SLC26A1	SLC26A3	ABCB4	ATP8A1	ATP10A	SLC46A1	LRP1	SLC17A4	SLC17A3	SLC17A2	SLC17A1	SLC34A1	SLC34A2	SLCO2A1	RBP4	STRA6	RBP1	RBP2	C20orf54	SLC13A1	SLC7A7	SLC26A7	SLC26A9	SLC26A8	SLC26A11	SLC13A4	SLC13A4	SLC6A4	SLC6A6	SLC19A2	SLC16A2	SLC36A4	SLC14A1	SLC14A2	GOT2	CD36	SLC25A19	SLC25A21	CP	FOLR2	SLC25A1	SLC13A5	KCNJ8	KCNJ11	ABCC8	ABCC9	SLC11A1	SLC30A1	SLC6A5	SLC4A7	SLC20A1	SLC20A2	SLC34A3	SLC6A7	SLC6A20	CNDP1	CNDP2	SLC15A1	GIF	AMN	DPEP1	PEPD	TPP1	LAP3	SLC22A13	GPR172A	GPR172B	LIPA	SLC11A2	SLC40A1	ACP1	ALPI	FLVCR1	PRODH2	SLC22A7	
Glycosphingolipid_metabolism	metabolic_function	B4GALT6	UGT8	GALC	GAL3ST1	SULT1A3	
Blood_group_synthesis	metabolic_function	ABO	B3GNT2	B3GNT3	B3GNT5	FUT1	FUT3	FUT9	GCNT2	ST3GAL3	ST3GAL6	ST8SIA5	
Xenobiotics_metabolism	metabolic_function	CYP1A1	CYP1A2	CYP2E1	CYP3A4	CYP2C8	CYP2D6	CYP2A6	CYP19A1	CYP2C9	CYP4B1	CYP2B6	CYP3A5	CYP2A7	CYP3A7	CYP2F1	CYP2C18	CYP2J2	CYP4F8	CYP1B1	CYP2A13	CYP4Z1	CYP4X1	CYP2S1	CYP3A43	CYP4F11	CYP4F12	EPHX2	EPHX1	
Cytochrome_metabolism	metabolic_function	SULT1A2	SULT1A1	SULT1A3	CYP4A11	CYP2A13	CYP2A6	CYP2C18	CYP2C19	CYP2C8	CYP2C9	CYP2D6	CYP2E1	CYP2F1	CYP3A4	CYP3A5	CYP4F12	
Eicosanoid_metabolism	metabolic_function	ALOX12	ALOX12B	ALOX15B	ALOX15	ALOX5	CBR1	GGTLA1	LTA4H	LTC4S	MGST3	MGST2	CYP2F1	CYP4F12	CYP4F3	CYP4F2	CYP4F8	PTGDS	PGDS	PTGES2	PTGES	PTGIS	PTGS2	PTGS1	TBXAS1	GSTZ1	MGST1	GSTK1	CBR3	DHRS4	PPAP2A	PPAP2B	ARD1A	ADHFE1	ALDH9A1	ALDH3A1	ALDH2	ALDH1B1	ALDH7A1	ALDH3A2	CYP4F22	CYP1A1	CYP1A2	CYP2E1	CYP3A4	CYP2C8	CYP2D6	CYP2A6	CYP19A1	CYP2C9	CYP4B1	CYP2B6	CYP3A5	CYP2A7	CYP3A7	CYP2C18	CYP2J2	CYP1B1	CYP2A13	CYP4Z1	CYP4X1	CYP2S1	CYP3A43	CYP4F11	ACOX1	ACOX3	ACAA1	ACOX2	ACSL6	ACSL4	ACSL3	ACSL1	ACSL5	SLC27A2	ACAA2	HADHB	HADHA	ECHS1	EHHADH	HSD17B10	HSD17B4	HADH	ACOT6	ACOT1	BAAT	ACOT2	ACOT7	ACOT8	ACOT4	PTGES3	EPHX2	EPHX1	DECR2	PECI	
Heme_synthesis	metabolic_function	CPOX	FECH	CYBRD1	HMBS	ALAD	PPOX	UROS	UROD	
Linoleate_metabolism	metabolic_function	EPHX2	EPHX1	UGT1A1	UGT1A9	UGT2B11	UGT2B17	UGT2B4	UGT2B7	UGT1A6	UGT1A4	UGT1A3	UGT1A5	UGT2B10	UGT2B15	UGT2B28	UGT1A7	UGT1A10	
Unassigned	metabolic_function	CYB5R3	CYB5R1	CYB5R2	ACSS2	ACSS1	IDH1	IDH3G	IDH3B	IDH3A	IDH2	OGDH	ALAS1	ALAS2	FLJ21963	dj568c11	acecs2l	mgc33843	CBS	ALPL	AKR1B1	AKR1A1	CMAH	ACO2	ACO1	GLYCTK	GLYCTK1	HBeAgBP4A	hbebp4	GLB1	PDHA1	PDHB	PDHA2	BCKDHA	BCKDHB	TMEM91	SI	ALDH3A2	ALDH2	ALDH1B1	ALDH9A1	ALDH7A1	ALDOC	ALDOB	ALDOA	PFKL	KIAA1394	SCD	SCD5	ALDH3B1	ALDH3A1	ALDH3B2	ALDH1A3	DLAT	DLST	AOX1	DBT	GLA	GGTLA1	GGT1	GGTLA4	GGTLA4	d22s672	d22s732	ggt	cd224	d20s101	dj18c9	ggtl5	ggt	GGT2	GGTL3	GGT6	GGTL4	GGTL4	CMAS	ACADM	HADHA	EHHADH	ECHS1	UROD	GCH1	HIBCH	HSD17B7	SOAT1	SOAT2	LIPA	CEL	MAG1	GPAT3	AGPAT8	MGC11324	dkfzp586m1819	lpaat	AGPAT6	ADH5	AGL	CA12	CA2	CA9	CA14	CA6	CA1	CA4	CA7	CA8	CA13	RRM2B	RRM1	RRM2	TXNRD2	TXNRD1	ACOX3	ACOX1	PRODH	HADHB	ACAA2	ACAA1	
Methionine_and_cysteine_metabolism	metabolic_function	SULT1A3	GOT1	GOT2	AHCY	AHCYL1	CTH	CBS	TRDMT1	DNMT3A	DNMT1	DNMT3B	LDHAL6B	LDHB	LDHA	UEVLD	LDHC	LDHAL6A	MPST	MAT1A	MAT2B	MAT2A	MTR	MDH1	MDH1B	MDH2	SUOX	TXNRD2	TXNRD1	ABP1	NAGS	ACY1	
Oxidative_phosphorylation	metabolic_function	ATP5D	ATP5A1	ATP5B	ATP5C1	ATP5E	ATP5L	NSF	ATP5H	ATP5J2	ATP5J	ATP5G1	ATP5I	ATP5F1	ATP5G3	ATP5G2	ATP5S	ATP5O	ATP5L2	UQCRC1	UQCRH	UQCR	UCRC	HSPC051	HSPC119	HSPC151	UQCRC2	CYC1	UQCRFS1	UQCRQ	UQCRB	COX6A1	COX7A2	COX6B1	COX7C	COX4I1	COX7B	COX5B	COX6A2	COX6C	COX7B2	COX8A	COX5A	COX8C	NDUFB9	NDUFS2	NDUFS1	NDUFA6	NDUFA12	NDUFB3	NDUFB4	NDUFS6	NDUFC2	NDUFA3	NDUFA1	NDUFS7	NDUFS8	NDUFB6	NDUFC1	NDUFA10	NDUFS5	NDUFB10	TUSC3	NDUFS3	NDUFB1	NDUFA7	NDUFV1	NDUFA5	NDUFA4	NDUFA13	NDUFB8	NDUFA9	NDUFA11	NDUFB5	NDUFS4	NDUFB7	NDUFA2	NDUFA8	NDUFB2	NDUFV3	NDUFAB1	NDUFV2	NDUFB11	PPA1	LHPP	MGC117251	MGC142189	MGC142191	PPA2	GPD2	COX7A2L	COX6B2	COX7A1	COX4I2	ETFDH	ETFB	ETFA	
Chondroitin_synthesis	metabolic_function	ChGn	FLJ11264	beta4GalNAcT	GALNACT	PRO0082	FLJ43310	MGC40204	CSGalNAcT	DKFZp686H13226	CHPF	CSS2	FLJ22678	csglcat	CHSY1	CHSY	CHSY2	B3GALT6	B4GALT7	GLCE	CSGlcA	KIAA1402	css2	EXT1	EXT2	B3GAT1	B3GAT2	B3GAT3	NDST4	NDST1	NDST3	NDST2	EXTL3	EXTL2	EXTL1	UST	HS2ST1	HS3ST1	HS3ST4	HS3ST5	HS3ST2	HS3ST3A1	HS3ST3B1	HS3ST6	CHST14	CHST11	CHST13	CHST12	CHST3	CHST7	HS6ST3	HS6ST1	HS6ST2	XYLT1	XYLT2	
Selenoamino_acid_metabolism	metabolic_function	PAPSS1	PAPSS2	TRDMT1	DNMT3A	DNMT3B	DNMT1	KIAA0828	FLJ21719	AHCY	AHCYL1	SCLY	CTH	CBS	MAT1A	MAT2B	MAT2A	SEPHS1	SEPHS2	FMO4	FMO3	FMO5	FMO1	FMO2	
Inositol_phosphate_metabolism	metabolic_function	MIOX	IPMK	INPP5D	SYNJ1	INPPL1	PIB5PA	INPP5B	INPP5E	INPP5A	INPP1	ITPKA	ITPKC	ITPKB	IMPA1	IMPA2	MTMR1	MTMR2	ISYNA1	INPP4A	INPP4B	PTEN	SYNJ2	PIP5K1A	PIP5K1C	PIP5K1B	PI4KII	DKFZP761G1923	RP11	flj11105	pi4kiib	pik42b	PIK4CA	PIK4CB	PIK3CB	PIK3R1	PIK3CD	PIK3R3	PIK3R2	PIK3CA	HCST	PIK3CG	PIK3R5	OCRL	PLCB1	PLCG2	PLCH2	PLCD3	PLCZ1	PLCD4	PLCB2	PLCG1	PLCE1	PLCD1	PLCB4	PLCB3	PLCL1	PLCXD2	PLCH1	PIK3C2B	PIK3C2A	PIK3C2G	PIK3C3	IHPK3	IHPK1	IHPK2	
NAD_metabolism	metabolic_function	NADK	CD38	NADSYN1	NMNAT3	NMNAT1	NMNAT2	PBEF1	NNMT	NP	NT5C2	NT5C	NT5C1B	NT5C1A	NT5C3	NT5E	C9orf95	NNT	NAPRT1	QPRT	ENPP3	NUDT12	ENPP1	
Ubiquinone_synthesis	metabolic_function	COQ3	COQ6	COQ7	COQ2	
Glyoxylate_and_dicarboxylate_metabolism	metabolic_function	ALDOA	ALDOB	ALDOC	ALDH3A1	ALDH9A1	ALDH1A2	ALDH3A2	ALDH3B2	ALDH3B1	ALDH1A1	ALDH7A1	ALDH1A3	ALDH6A1	ALDH5A1	ALDH4A1	ALDH18A1	ALDH2	ALDH1B1	LDHA	UEVLD	LDHB	LDHD	LDHAL6B	LDHAL6A	LDHC	HAO1	HAO2	GRHPR	KHK	LOC283871	MGC4692	
Vitamin_B12_metabolism	metabolic_function	MMAA	
Propanoate_metabolism	metabolic_function	LDHAL6B	LDHC	UEVLD	LDHB	LDHA	LDHAL6A	AACS	ACSS2	ACSS1	FLJ21963	dj568c11	acecs2l	mgc33843	ALDH6A1	ACAD10	ACAD8	ACADSB	ACADS	ACAD11	ACADM	ACAD9	BCKDHA	BCKDHB	DLD	DBT	
Starch_and_sucrose_metabolism	metabolic_function	SLC3A2	AMY2B	AMY1C	AMY1A	AMY1B	SLC3A1	SLC7A9	AMY2A	MGAM	GYG2	GYS2	GYG1	GYS1	GBE1	AGL	PYGB	PYGM	PYGL	GAA	GANC	SI	ATHL1	TREH	UGDH	ENPP1	ENPP3	ENPP2	LYZL1	
Fructose_and_mannose_metabolism	metabolic_function	FPGT	TNNI3K	ALDOA	ALDOB	ALDOC	FBP1	PFKFB4	PFKFB1	PFKFB3	PFKFB2	FBP2	FUK	TSTA3	GMDS	HK1	GCK	HK2	HK3	HKDC1	KHK	GMPPA	GMPPB	MPI	PMM1	PGM2	PMM2	SORD	AKR7A2	AKR1A1	AKR1B1	PFKL	
Androgen_and_estrogen_synthesis_and_metabolism	metabolic_function	CYP3A4	GSTZ1	MGST1	GSTK1	MGST3	MGST2	CYP1A1	CYP1A2	CYP2E1	CYP2C8	CYP2D6	CYP2A6	CYP19A1	CYP2C9	CYP4B1	CYP2B6	CYP3A5	CYP2A7	CYP3A7	CYP2F1	CYP2C18	CYP2J2	CYP4F8	CYP1B1	CYP2A13	CYP4Z1	CYP4X1	CYP2S1	CYP3A43	CYP4F11	CYP4F12	HSD3B1	HSD3B2	STS	
Vitamin_D_metabolism	metabolic_function	CYP24A1	CYP27B1	CYP27A1	
Tetrahydrobiopterin_metabolism	metabolic_function	QDPR	GCH1	PTS	SPR	PCBD1	PAH	TPH1	TPH2	ECHS1	EHHADH	HADHA	HADH	HSD17B10	HSD17B4	PCBD2	
Exchange/demand_reaction	metabolic_function	ALB	SERPINA3	SERPINA1	APOB	NDUFAB1	APOC1	APOC2	APOC3	FGA	PLG	F2	TFRC	APOE	APOA1	TXN	TXN2	GYG2	GYG1	
N-glycan_degradation	metabolic_function	MAN2C1	MAN2B1	HEXB	HEXA	MANBA	FLJ21865	DKFZp434P174	FUCA2	FUCA1	CTSA	GLB1	GALNS	NEU1	AGA	NEU2	NEU4	
Thiamine_metabolism	metabolic_function	THTPA	TPK1	
Phenylalanine_metabolism	metabolic_function	AOC2	MAOA	ABP1	MAOB	GOT1	TAT	GOT2	PAH	DDC	HPD	ALDH3B1	ALDH3A1	ALDH3B2	ALDH1A3	
Transport_peroxisomal	metabolic_function	CRAT	SCP2	SLC6A6	SLC16A1	CROT	SLC25A1	ABCD1	ABCD3	SLC25A20	ABCD2	
Vitamin_C_metabolism	metabolic_function	GLRX	GLRX2	ALDH9A1	ALDH1A3	ALDH3A2	ALDH1A2	ALDH3A1	ALDH1A1	ALDH3B1	ALDH3B2	ALDH4A1	ALDH2	ALDH1B1	
Pentose_phosphate_pathway	metabolic_function	AKR1A1	AKR7A2	AKR1B1	RBKS	DERA	H6PD	G6PD	PGD	PGLS	PGM1	PGM2	PRPS1L1	PRPS1	PRPS2	RPE	RPIA	TALDO1	TKT	TKTL2	TKTL1	XYLB	DCXR	
Arginine_and_Proline_Metabolism	metabolic_function	ALDH4A1	AMD1	AGMAT	MAOA	MAOB	ADC	DAO	GOT1	GOT2	MTAP	ALDH1A2	ALDH7A1	ALDH1A1	ALDH3A2	ALDH9A1	ALDH2	ALDH1B1	NOS3	LOC201288	NOS1	NOS2A	LOC645740	PYCR1	PRODH	P4HA1	P4HB	P4HA2	PRODH2	SAT1	SAT2	ABP1	AOC2	AOC3	PYCR2	PYCRL	
CoA_synthesis	metabolic_function	COASY	PANK3	PANK2	PANK1	PANK4	PPCDC	PPCS	AASDHPPT	ENPP3	ENPP1	HIBCH	
Heme_degradation	metabolic_function	BLVRB	BLVRA	HMOX1	HMOX2	UGT1A8	
