# Supplementary material for: Metabolic and signalling network maps integration: application to cross-talk studies and omics data analysis in cancer
Source: BMC Bioinformatics. 2019 Apr 18;20(Suppl 4):140. doi: 10.1186/s12859-019-2682-z (PMC6471697; doi:10.1186/s12859-019-2682-z)
Supplement: Supplementary file 8 — Crosstalks_network. Network of crosstalks based on shared proteins between modules of ACSN and subsystems of ReconMap 2.0 in TXT format. This file contains Source nodes, Target nodes, Interaction type and the number of intersection proteins corresponding to each edge. The file was used for visualisation of the crosstalks in Fig. 4 (available at https://navicell.curie.fr/pages/maps_ReconMap%202.html). (TXT 9 kb) [file 12859_2019_2682_MOESM8_ESM.txt]

Source	Interaction_type	Target	Number_of_intersecting_proteins
E2F6_TARGETS	Protein(s) in common	Oxidative_phosphorylation	1
E2F6_TARGETS	Protein(s) in common	Nucleotide_interconversion	4
CYTOSKELETON_POLARITY	Protein(s) in common	Glycerophospholipid_metabolism	4
CYTOSKELETON_POLARITY	Protein(s) in common	Inositol_phosphate_metabolism	4
CYTOSKELETON_POLARITY	Protein(s) in common	Phosphatidylinositol_phosphate_metabolism	4
E2F4_TARGETS	Protein(s) in common	Starch_and_sucrose_metabolism	1
E2F4_TARGETS	Protein(s) in common	Fructose_and_mannose_metabolism	4
E2F4_TARGETS	Protein(s) in common	Folate_metabolism	2
E2F4_TARGETS	Protein(s) in common	Nucleotide_interconversion	4
E2F4_TARGETS	Protein(s) in common	Transport_extracellular	1
E2F1_TARGETS	Protein(s) in common	Fructose_and_mannose_metabolism	4
E2F1_TARGETS	Protein(s) in common	Folate_metabolism	1
E2F1_TARGETS	Protein(s) in common	Eicosanoid_metabolism	1
E2F1_TARGETS	Protein(s) in common	Nucleotide_interconversion	2
E2F1_TARGETS	Protein(s) in common	Selenoamino_acid_metabolism	1
E2F1_TARGETS	Protein(s) in common	Methionine_and_cysteine_metabolism	1
E2F1_TARGETS	Protein(s) in common	Inositol_phosphate_metabolism	1
E2F1_TARGETS	Protein(s) in common	Oxidative_phosphorylation	3
E2F1_TARGETS	Protein(s) in common	Alkaloid_synthesis	1
AKT_MTOR	Protein(s) in common	Inositol_phosphate_metabolism	1
AKT_MTOR	Protein(s) in common	Phosphatidylinositol_phosphate_metabolism	1
AKT_MTOR	Protein(s) in common	Glutathione_metabolism	2
PI3K_AKT_MTOR	Protein(s) in common	Phosphatidylinositol_phosphate_metabolism	3
PI3K_AKT_MTOR	Protein(s) in common	Inositol_phosphate_metabolism	9
PI3K_AKT_MTOR	Protein(s) in common	Arginine_and_Proline_Metabolism	1
MITOCH_METABOLISM	Protein(s) in common	Propanoate_metabolism	7
MITOCH_METABOLISM	Protein(s) in common	Transport_golgi_apparatus	1
MITOCH_METABOLISM	Protein(s) in common	Valine_leucine_and_isoleucine_metabolism	1
MITOCH_METABOLISM	Protein(s) in common	Glutamate_metabolism	5
MITOCH_METABOLISM	Protein(s) in common	C5-branched_dibasic_acid_metabolism	2
MITOCH_METABOLISM	Protein(s) in common	Fatty_acid_synthesis	1
MITOCH_METABOLISM	Protein(s) in common	Citric_acid_cycle	22
MITOCH_METABOLISM	Protein(s) in common	Vitamin_C_metabolism	1
MITOCH_METABOLISM	Protein(s) in common	Nucleotide_interconversion	8
MITOCH_METABOLISM	Protein(s) in common	Glycine_serine_alanine_and_threonine_metabolism	3
MITOCH_METABOLISM	Protein(s) in common	Galactose_metabolism	1
MITOCH_METABOLISM	Protein(s) in common	Pentose_phosphate_pathway	9
MITOCH_METABOLISM	Protein(s) in common	Miscellaneous	1
MITOCH_METABOLISM	Protein(s) in common	Exchange/demand_reaction	2
MITOCH_METABOLISM	Protein(s) in common	Aminosugar_metabolism	4
MITOCH_METABOLISM	Protein(s) in common	Glyoxylate_and_dicarboxylate_metabolism	6
MITOCH_METABOLISM	Protein(s) in common	Lysine_metabolism	4
MITOCH_METABOLISM	Protein(s) in common	Transport_extracellular	10
MITOCH_METABOLISM	Protein(s) in common	Fatty_acid_oxidation	5
MITOCH_METABOLISM	Protein(s) in common	Glutathione_metabolism	2
MITOCH_METABOLISM	Protein(s) in common	Fructose_and_mannose_metabolism	14
MITOCH_METABOLISM	Protein(s) in common	Transport_mitochondrial	9
MITOCH_METABOLISM	Protein(s) in common	Pyrimidine_synthesis	3
MITOCH_METABOLISM	Protein(s) in common	Heme_synthesis	7
MITOCH_METABOLISM	Protein(s) in common	Butanoate_metabolism	1
MITOCH_METABOLISM	Protein(s) in common	Pyruvate_metabolism	4
MITOCH_METABOLISM	Protein(s) in common	D-alanine_metabolism	1
MITOCH_METABOLISM	Protein(s) in common	Glycolysis/gluconeogenesis	35
MITOCH_METABOLISM	Protein(s) in common	Transport_peroxisomal	2
MITOCH_METABOLISM	Protein(s) in common	Oxidative_phosphorylation	63
MITOCH_METABOLISM	Protein(s) in common	ROS_detoxification	2
MITOCH_METABOLISM	Protein(s) in common	Bile_acid_synthesis	1
MITOCH_METABOLISM	Protein(s) in common	Methionine_and_cysteine_metabolism	4
MITOCH_METABOLISM	Protein(s) in common	Purine_synthesis	1
MITOCH_METABOLISM	Protein(s) in common	Arginine_and_Proline_Metabolism	2
MITOCH_METABOLISM	Protein(s) in common	Heme_degradation	1
APOPTOSIS_GENES	Protein(s) in common	Transport_golgi_apparatus	1
APOPTOSIS_GENES	Protein(s) in common	Glutamate_metabolism	1
APOPTOSIS_GENES	Protein(s) in common	CoA_catabolism	1
APOPTOSIS_GENES	Protein(s) in common	Citric_acid_cycle	4
APOPTOSIS_GENES	Protein(s) in common	Glyoxylate_and_dicarboxylate_metabolism	2
APOPTOSIS_GENES	Protein(s) in common	Glycine_serine_alanine_and_threonine_metabolism	1
APOPTOSIS_GENES	Protein(s) in common	Inositol_phosphate_metabolism	1
APOPTOSIS_GENES	Protein(s) in common	Pentose_phosphate_pathway	1
APOPTOSIS_GENES	Protein(s) in common	Aminosugar_metabolism	1
APOPTOSIS_GENES	Protein(s) in common	Miscellaneous	2
APOPTOSIS_GENES	Protein(s) in common	Transport_extracellular	4
APOPTOSIS_GENES	Protein(s) in common	Propanoate_metabolism	1
APOPTOSIS_GENES	Protein(s) in common	Fructose_and_mannose_metabolism	4
APOPTOSIS_GENES	Protein(s) in common	Heme_synthesis	1
APOPTOSIS_GENES	Protein(s) in common	Exchange/demand_reaction	1
APOPTOSIS_GENES	Protein(s) in common	Pyruvate_metabolism	1
APOPTOSIS_GENES	Protein(s) in common	Glycolysis/gluconeogenesis	9
APOPTOSIS_GENES	Protein(s) in common	ROS_detoxification	2
APOPTOSIS_GENES	Protein(s) in common	Glutathione_metabolism	5
APOPTOSIS_GENES	Protein(s) in common	Methionine_and_cysteine_metabolism	1
APOPTOSIS_GENES	Protein(s) in common	Oxidative_phosphorylation	10
APOPTOSIS_GENES	Protein(s) in common	CoA_synthesis	1
APOPTOSIS_GENES	Protein(s) in common	Heme_degradation	1
CASPASES	Protein(s) in common	Glycerophospholipid_metabolism	1
CASPASES	Protein(s) in common	Exchange/demand_reaction	1
CASPASES	Protein(s) in common	Nucleotide_interconversion	1
ECM	Protein(s) in common	Inositol_phosphate_metabolism	5
RB	Protein(s) in common	Lysine_metabolism	1
TNF_RESPONSE	Protein(s) in common	Vitamin_B2_metabolism	2
TNF_RESPONSE	Protein(s) in common	Glutamate_metabolism	1
TNF_RESPONSE	Protein(s) in common	Miscellaneous	3
TNF_RESPONSE	Protein(s) in common	Glutathione_metabolism	6
TNF_RESPONSE	Protein(s) in common	Arachidonic_acid_metabolism	1
TNF_RESPONSE	Protein(s) in common	Exchange/demand_reaction	1
TNF_RESPONSE	Protein(s) in common	Vitamin_C_metabolism	1
WNT_NON_CANONICAL	Protein(s) in common	Transport_lysosomal	3
WNT_NON_CANONICAL	Protein(s) in common	Exchange/demand_reaction	1
WNT_NON_CANONICAL	Protein(s) in common	Phosphatidylinositol_phosphate_metabolism	3
WNT_NON_CANONICAL	Protein(s) in common	Glycerophospholipid_metabolism	1
WNT_NON_CANONICAL	Protein(s) in common	Nucleotide_interconversion	10
WNT_NON_CANONICAL	Protein(s) in common	Inositol_phosphate_metabolism	9
E2F3_TARGETS	Protein(s) in common	Folate_metabolism	1
E2F3_TARGETS	Protein(s) in common	Nucleotide_interconversion	4
E2F6	Protein(s) in common	Lysine_metabolism	2
E2F2_TARGETS	Protein(s) in common	Folate_metabolism	1
E2F4	Protein(s) in common	Lysine_metabolism	1
MAPK	Protein(s) in common	Tetrahydrobiopterin_metabolism	1
MAPK	Protein(s) in common	Inositol_phosphate_metabolism	5
MAPK	Protein(s) in common	Phosphatidylinositol_phosphate_metabolism	3
MAPK	Protein(s) in common	Glycerophospholipid_metabolism	1
MAPK	Protein(s) in common	Exchange/demand_reaction	1
MOMP_REGULATION	Protein(s) in common	Fructose_and_mannose_metabolism	1
MOMP_REGULATION	Protein(s) in common	Aminosugar_metabolism	1
MOMP_REGULATION	Protein(s) in common	Glycolysis/gluconeogenesis	1
EMT_REGULATORS	Protein(s) in common	Glycerophospholipid_metabolism	4
EMT_REGULATORS	Protein(s) in common	Inositol_phosphate_metabolism	20
EMT_REGULATORS	Protein(s) in common	Phosphatidylinositol_phosphate_metabolism	10
EMT_REGULATORS	Protein(s) in common	Selenoamino_acid_metabolism	1
EMT_REGULATORS	Protein(s) in common	Methionine_and_cysteine_metabolism	1
WNT_CANONICAL	Protein(s) in common	Transport_lysosomal	3
WNT_CANONICAL	Protein(s) in common	Phosphatidylinositol_phosphate_metabolism	3
WNT_CANONICAL	Protein(s) in common	Glycerophospholipid_metabolism	3
WNT_CANONICAL	Protein(s) in common	Tetrahydrobiopterin_metabolism	1
WNT_CANONICAL	Protein(s) in common	Inositol_phosphate_metabolism	3
WNT_CANONICAL	Protein(s) in common	Oxidative_phosphorylation	1
HEDGEHOG	Protein(s) in common	Tetrahydrobiopterin_metabolism	1
HEDGEHOG	Protein(s) in common	Inositol_phosphate_metabolism	9
HEDGEHOG	Protein(s) in common	Phosphatidylinositol_phosphate_metabolism	3
CYCLINC
CYCLINB
CYCLINA
CYCLINE
CYCLIND
HR
CELL_CELL_ADHESIONS
CYCLINH
CELL_MATRIX_ADHESIONS
E2F7_TARGETS
E2F5_TARGETS
BER
TIGHT_JUNCTIONS
S_CC_PHASE
DNA_REPAIR
NER
G1_CC_PHASE
DR_REGULATORS
DR
G2_CC_PHASE
ADHERENS_JUNCTIONS
S_PHASE_CHECKPOINT
APOPTOSIS_ENTRY
TLS
WEE
A_NHEJ
DESMOSOMES
C_NHEJ
G2_M_CHECKPOINT
P27KIP
E2F8_TARGETS
GAP_JUNCTIONS
FANCONI
CELL_CYCLE
E2F1
P21CIP
M_CC_PHASE
HIF1
INK4
MMR
G1_S_CHECKPOINT
APC
SSA
CDC25
SPINDLE_CHECKPOINT
Heparan_sulfate_degradation
Vitamin_E_metabolism
Tryptophan_metabolism
N-glycan_synthesis
Taurine_and_hypotaurine_metabolism
NAD_metabolism
Cholesterol_metabolism
Purine_catabolism
Cysteine_Metabolism
Keratan_sulfate_synthesis
Urea_cycle
Vitamin_B6_metabolism
Nucleotide_salvage_pathway
Alanine_and_aspartate_metabolism
beta-Alanine_metabolism
Biotin_metabolism
Tyrosine_metabolism
Squalene_and_cholesterol_synthesis
Hyaluronan_metabolism
Sphingolipid_metabolism
Pyrimidine_catabolism
Steroid_metabolism
O-glycan_synthesis
Nucleotide_sugar_metabolism
Triacylglycerol_synthesis
Histidine_metabolism
Vitamin_A_metabolism
Stilbene_coumarine_and_lignin_synthesis
Chondroitin_sulfate_degradation
Limonene_and_pinene_degradation
Keratan_sulfate_degradation
Transport_endoplasmic_reticular
Glycosphingolipid_metabolism
Blood_group_synthesis
Xenobiotics_metabolism
Cytochrome_metabolism
Linoleate_metabolism
Chondroitin_synthesis
Ubiquinone_synthesis
Vitamin_B12_metabolism
Androgen_and_estrogen_synthesis_and_metabolism
Vitamin_D_metabolism
N-glycan_degradation
Thiamine_metabolism
Phenylalanine_metabolism
